# Supplementary material for: Transapical beating-heart septal myectomy for hypertrophic cardiomyopathy with latent obstruction
Source: Eur J Cardiothorac Surg. 2023 Dec 19;65(1):ezad425. doi: 10.1093/ejcts/ezad425 (PMC10903174; doi:10.1093/ejcts/ezad425)
Supplement: ezad425_Supplementary_Data [file ezad425_Supplementary_Data.zip]

Archive with 2 entries (2 files):
- Video 1.mp4
- Supplementary material.docx
